# Supplementary material for: The Impact of a Quinone Scaffold on Thermo-TRPs Modulation by Dimethylheptyl Phytocannabinoids
Source: Int J Mol Sci. 2025 Mar 17;26(6):2682. doi: 10.3390/ijms26062682 (PMC11942486; doi:10.3390/ijms26062682)
Supplement: Supplementary file 1 [file ijms-26-02682-s001.zip]

Archive with 1 entries (1 files):
- ijms-3526947-supplementary.pdf
